# Supplementary material for: Metabolomic age (MileAge) predicts health and life span: A comparison of multiple machine learning algorithms
Source: Sci Adv. 2024 Dec 18;10(51):eadp3743. doi: 10.1126/sciadv.adp3743 (PMC11654675; doi:10.1126/sciadv.adp3743)
Supplement: Supplementary file 2 — Data S1 and S2 [file sciadv.adp3743_data_s1_and_s2.zip]

Archive with 2 entries (2 files):
- adp3743_data_s1.csv
- adp3743_data_s2.csv
